# Supplementary material for: Comprehensive Analysis and Verification of the Prognostic Significance of Cuproptosis-Related Genes in Colon Adenocarcinoma
Source: Int J Mol Sci. 2024 Nov 4;25(21):11830. doi: 10.3390/ijms252111830 (PMC11546850; doi:10.3390/ijms252111830)
Supplement: Supplementary file 1 [file ijms-25-11830-s001.zip]

Archive with 1 entries (1 files):
- ijms-3245483-supplementary.pdf
